# Supplementary material for: A Retrospective Cross-Sectional Study on the Risk of Getting Sick with COVID-19, the Course of the Disease, and the Impact of the National Vaccination Program against SARS-CoV-2 on Vaccination among Health Professionals in Poland
Source: Int J Environ Res Public Health. 2022 Jun 13;19(12):7231. doi: 10.3390/ijerph19127231 (PMC9223641; doi:10.3390/ijerph19127231)
Supplement: Supplementary file 1 [file ijerph-19-07231-s001.zip]

Archive with 1 entries (1 files):
- ijerph-1728413-supplementary.pdf
